# Supplementary material for: SenPred: a single-cell RNA sequencing-based machine learning pipeline to classify deeply senescent dermal fibroblast cells for the detection of an in vivo senescent cell burden
Source: Genome Med. 2025 Jan 14;17:2. doi: 10.1186/s13073-024-01418-0 (PMC11731430; doi:10.1186/s13073-024-01418-0)
Supplement: Supplementary file 2 — Additional file 2: Supplementary Table S2, a List of matrisome genes used to cluster samples in Figure S4. [file 13073_2024_1418_MOESM2_ESM.csv]

Table S2. Matrisome gene list
1	PLOD1
2	MFAP2
3	HSPG2
4	SDC3
5	COL16A1
6	PODN
7	NGF
8	ECM1
9	CTSK
10	S100A10
11	S100A11
12	S100A6
13	S100A4
14	S100A16
15	S100A13
16	DPT
17	LAMC1
18	PXDN
19	EMILIN1
20	LTBP1
21	CRIM1
22	EFEMP1
23	ANXA4
24	TNFAIP6
25	COL3A1
26	COL5A2
27	FN1
28	IGFBP2
29	IGFBP5
30	SERPINE2
31	COL6A3
32	GPC1
33	FBLN2
34	LAMB2
35	COL8A1
36	FSTL1
37	IGFBP7
38	CXCL2
39	PRSS12
40	ANXA5
41	FGF2
42	SFRP2
43	FST
44	VCAN
45	LOX
46	CXCL14
47	TGFBI
48	SPOCK1
49	ANXA6
50	SPARC
51	SLIT3
52	ADAMTS2
53	SERPINB6
54	VEGFA
55	CD109
56	COL12A1
57	LAMA4
58	THBS2
59	FAM20C
60	INHBA
61	AEBP1
62	IGFBP3
63	ELN
64	SEMA3C
65	COL1A2
66	PCOLCE
67	SERPINE1
68	MXRA5
69	SRPX
70	TIMP1
71	BGN
72	CTSB
73	LOXL2
74	ADAM9
75	SFRP1
76	SDC2
77	CTHRC1
78	ANXA1
79	CTSL
80	TNC
81	PAPPA
82	ANGPTL2
83	COL5A1
84	CTSD
85	MDK
86	SERPING1
87	ZFP91
88	VEGFB
89	LTBP3
90	EFEMP2
91	CTSF
92	SERPINH1
93	CTSC
94	MMP1
95	CXCL12
96	P4HA1
97	ANXA7
98	ANXA11
99	HTRA1
100	ADAM12
101	MFAP5
102	MGP
103	IGFBP6
104	LUM
105	DCN
106	COL4A2
107	GAS6
108	MMP14
109	LGALS3
110	LTBP2
111	FBLN5
112	GREM1
113	THBS1
114	FBN1
115	FGF7
116	ADAM10
117	ANXA2
118	LOXL1
119	MFGE8
120	MMP2
121	SERPINF1
122	MFAP4
123	CCL2
124	IGFBP4
125	COL1A1
126	TIMP2
127	COLEC12
128	LMAN1
129	SERPINB2
130	CST3
131	TGM2
132	SDC4
133	CTSA
134	CTSZ
135	CRLF1
136	LTBP4
137	CLEC11A
138	IL11
139	TIMP3
140	LGALS1
141	FBLN1
142	CRELD2
143	PLXNB2
144	ADAMTS1
145	CSTB
146	COL6A1
147	COL6A2
